# Supplementary material for: Korean adolescents’ coping strategies on self-harm, ADHD, insomnia during COVID-19: text mining of social media big data
Source: Front Psychiatry. 2023 Nov 15;14:1192123. doi: 10.3389/fpsyt.2023.1192123 (PMC10686066; doi:10.3389/fpsyt.2023.1192123)
Supplement: Supplementary file 1 [file Table_1.XLSX]

## Sheet: Sheet1
filter term 1	filter term 2
Narcolepsy
Friend	Teacher
Stress	Tomorrow
Trauma
Mood disorder
ADHD
Impulsive buying	Game
Bed	Home
Mental illnesses
Home	Dad
Impulsive buying	Boyfriend
Couple	Mood
Home	My room
Emotional Behavioral test
Subway	Mood
Conduct disorder
Psychiatry clinic
Account for studying
School	Psychometry
Today	with kid
Depression
Mood	Health
Bus	Mood
Anxiety
Middle schooler
PTSD
insomnia
Mukbang/eating show	Mood
Account for Fanboying/Fangirling
Obsession
Nightmare
Delusion
Eating disorder
Test	Mood
Depression
Alone	Mood
Question and Answer
OCD
Emotion	Test
Addiction
Schizophrenia
Mental Hospital
Junior	Mood
Panic disorder
Academy
Alone	Home
Dad	Mood
Dissociation disorder
Home	Mom
School	Today
Account for exhibitionism
Impulsive shopping	Mukbang/Eating show
Son	Mood
Friend	Impulsive shopping
Younger brother/sister	Mood
Korean high schooler
Grade	Mood
Rest	Mood
Mood	Class
Yesterday	Stress
Crazy for
Mood	Study
Older sister	Study
Learning disorder
Favorite
Anorexia
Developmental disorder
Home	Kids' room
Sleep disorder
Wee class
Emotion Behavior	Test
Couple	Today
Night self study at school
Binge eating
Anxiety disorder
Fun	Home
Mood	Suddenly
Wee class
Life	Mood
Go for a walk	Mood
Teacher	Mood
Self hamr
Impulse control disorder
PTSD
Mood	Game
Healing	Game
Mom	Mood
Convenience store	Impulsive shopping
Date	Mood
School	Yesterday
Account to share daily lives
Allday	Home
Friend	Tomorrow
Adjustment disorder
Fashion	Mood
Drama	Mood
Psychotherapy
Agitation
Daughter	Mood
Home	Bored
Personality disorder
School	Psychometry
Psychiatry clinic
Friend	School meal
Second favorite
Mental health
Dissociation
Mental illnesses
Boyfriend	Mood
Girlfriend
Depressive disorder
High schooler
Tomorrow	Mood
Psychotherapy
Anger management
Senior	Mood
Persecutive delusion
Psychopath
Bipolar disorder
Autism
Repressed anger
Tic disorder
Delusion disorder
Dyslexia
Grandiose delusion
Somnambulsim
Alcohol addiction
Exhibitionism
Mania
Amnesia
A fear of heights
Voyeurism
Grandstander
Neurosis
Paranoia
Hypochondriasis
Neurasthenia
Borderline personality disorder
Repressed anger
Nicotine Addiction
Psychosis
Amnestic disorder
COVID blue
Hypersomnia
Delusion of relation
